# Supplementary material for: HCK induces macrophage activation to promote renal inflammation and fibrosis via suppression of autophagy
Source: Nat Commun. 2023 Jul 18;14:4297. doi: 10.1038/s41467-023-40086-3 (PMC10354075; doi:10.1038/s41467-023-40086-3)
Supplement: Supplementary file 17 — Source Data [file 41467_2023_40086_MOESM17_ESM.xlsx]

## Sheet: Figure1A
Fig1A box_plot_HCK_M12_expression_with_M12_cict_V4_Class_ttest_data						Fig1A box_plot_HCK_M12_expression_with_M12_it_V4_Class_ttest_data
exp	cict_V4_Class					exp	it_V4_Class
5.05647	0					5.05647	0
5.31265	0					5.31265	0
5.87217	0					5.87217	0
5.76764	0					5.6985	0
5.6586	0					5.76764	0
5.03507	0					5.6586	0
5.4567	0					5.33046	0
5.29446	0					5.03507	0
5.24123	0					5.4567	0
5.16405	0					5.3453	0
5.03489	0					5.29446	0
5.33727	0					5.24123	0
5.25195	0					5.23273	0
5.50669	0					5.16405	0
5.03847	0					5.03489	0
5.18903	0					5.33727	0
4.98302	0					5.25195	0
5.3042	0					5.50669	0
5.50289	0					5.47273	0
4.99996	0					5.03847	0
5.01315	0					5.18903	0
5.05115	0					5.15125	0
5.26742	0					4.98302	0
5.52728	0					5.505	0
5.51277	0					5.61451	0
5.47761	0					5.62351	0
4.95553	0					5.01331	0
5.52128	0					5.3042	0
5.09183	0					5.50289	0
5.70075	0					4.99996	0
5.07485	0					5.01315	0
5.54317	1					5.33444	0
5.6985	1					5.05115	0
5.33046	1					5.26742	0
5.3453	1					5.52728	0
5.23273	1					5.51277	0
5.47273	1					5.47761	0
5.32977	1					4.95553	0
5.15125	1					5.52128	0
5.505	1					5.09183	0
5.61451	1					4.93104	0
5.62351	1					5.70075	0
5.01331	1					5.07485	0
6.03971	1					5.54317	1
6.20447	1					5.32977	1
6.34562	1					6.03971	1
5.33444	1					6.20447	1
6.01981	1					6.34562	1
6.53343	1					6.01981	1
5.88417	1					6.53343	1
5.56782	1					5.88417	1
4.93104	1					5.56782	1

## Sheet: Figure1C
Fig1C-pHCK			Fig1C-HCK
Low CADI	High CADI		Low CADI	High CADI
73	151		45	130
62	187		65	84
54	115		74	72
59	146		80	65
79	150		74	79
84	101		45	99
42	76		21	90
34	97		54	70
55	84		51	59
46	112		33	78
50	123		22	88
44	99		15	71
70	134		12	60
47	154		33	69
40	178		27	98
32	181		45	65
28	154		19	47
37	79		44	40
25	71		40	35
	67		32	37
	90		30	25
			36	71
			33	115
			22	180
			42	150
				130
				87
				154

## Sheet: Figure2B C and D
Fig2B Chemokine array
	M0_WT		M1_WT		M1_WT_Dasa		M1_KO
CD54	1262	1282	15577	14689	11414	11262	11272	11081
IL-6	1244	1300	18396	17881	16026	15337	12063	12772
CXCL10	6028	6042	10593	10725	7213	5978	5451	4776
CXCL1	1144	1312	12621	12199	10164	10153	10486	9676
CCL2	2519	2560	5616	5836	3794	4009	3394	3691
CCL12	1117	1236	15859	16864	11235	11997	13296	13342
CXCL9	927	844	5663	5039	3015	2825	3199	3647
TIMP1	1128	1108	9460	9721	5490	5962	7853	7446
TNF-a	1210	1336	18269	19797	17984	17584	15075	14444
Fig2C qPCR for M1 markers
	WT_M0				KO_M0				WT_M1				KO_M1
TNFa	0.93109	1.01493	2.20201	1.71728	0.940269	0.675451	0.776989	0.935125	2.85165	4.89655	3.51837	2.99049	2.26029	2.08373	1.62669	1.81167
iNOS	0.913601	1.04886				0.167237	0.262923	0.244094	11.6388	15.9671	28.648	26.4642	11.5822	8.42136	5.69725	9.295
IL1B	1.00718	0.892128	2.51646	1.49772	3.42611	0.827623	0.709848	0.55057	3.76698	5.49848	534.854	84.2563	3.56087	20.0173	3.5559	6.13865
CCL2	1.02461	0.980727	1.37952	6.76895	0.405525	0.430106	1.49446	0.223568	103.214	135.337	245.878	267.034	3.94031	47.0158	4.8561	148.512
Fig2C qPCR for M2 markers
	WT_M0				KO_M0				WT_M1				KO_M1
ARG1	0.853241	1.15318	0.465568	0.428364	0.244115	0.791909	1.26799	0.206207	18.1002	15.725	19.2786	14.8217	34.1673	26.7632	24.2831	42.1283
MRC1	0.959621	1.01067	1.65887	1.21565	0.799479	2.19059	1.33007	1.42193	4.5617	6.42226	4.16459	4.37413	7.48525	9.22395	12.6253	7.63221
Fizz-1	0.85462	1.1418		1.73213	0.391957	0.952004	0.946266	1.04691	5.288	5.64507	7.07649	8.10521	7.51885	13.3005	16.742	9.68672
YM1	0.803714	1.20376	2.06128	1.34698	1.17771	1.07794	0.501291	0.67807	7.48249	5.09825	10.9982	4.77573	15.4935	13.3455	10.2412	11.0486
Fig2D-CD206-M0-M1-M2
WT-M0	KO-M0	WT-M1	KO-M1	WT-M0	KO-M0	WT-M2	KO-M2
0.0637	0.0628	0.0544	0.0341	0.0509	0.103	0.0999	0.127
		0.0247	0.0476			0.108	0.152
		0.0645	0.0504			0.0871	0.171
Fig2D-iNOS-M0-M1-M2
WT-M0	KO-M0	WT-M1	KO-M1	WT-M0	KO-M0	WT-M2	KO-M2
4.64	3.98	73.1	47.9	4.84	13.7	7.51	6.71
		65.6	48.9			4.76	11.9
		58.4	38.4

## Sheet: Figure3A B C D and E
Fig3A BMDM WT/Cvs. ko/D0.025
WT/Control	1.1681	1.1297	1.1026	1.0542	1.0906
KO	0.9783	0.9999	1.0163	0.9528	0.9458
WT/Dasa	0.9911	0.9473	0.9029	0.8869	0.8582
Fig3B BMDM PI
	WT					KO
G0/G1	58.1	65.8	73.7	69	67.8	79.1	78	78.1	84.2	75.1
S	9.12	10.4	7.57	7.64	5.1	6.91	6.23	6.73	5.56	7.27
G2/M	27.1	22.2	17.3	21.2	25.2	13.1	14.5	14	8.82	12.3
Fig3C BMDM EdU			Fig3C BMDM ki67
WT	KO		22.73	9.85
20.45	3.03		13.51	10.75
18.92	7.53		11.36	9.41
15.91	4.71		6.9	10.59
15.52	4.71		15.91	10.31
31.82	7.22		25	13.1
14.29	5.95		11.43	12.82
5.71	6.41		14	14.46
4	10.84		13.64	6.9
11.36	3.45		10.34	7.95
5.17	3.31		13.51	10.31
5.41	8.25		3.77	13.76
3.77	5.5		20.37
14.81			18.52
11.11			30.43
28.26			20.83
20.83			25
12.5			22.73
9.09			14.29
14.29			5.77
7.69			15.25
8.47			16.33
12.24			18.6
13.95			21.74
21.74			24.24
12.12			31.25
Fig3D Scratch assay in BMDM
	wt								ko
0h	1	1	1	1	1	1	1	1	1	1	1	1	1	1	1	1
1h	0.917205	0.933546	0.931915	0.942188	0.967749	0.864564	1.0655	0.922275	0.988681	0.997119	1.02806	0.971321	0.920385	0.976177	1.1065	0.952826
3h	0.680962	0.600416	0.711423	0.697522	0.849841	0.633728	0.693235	0.79513	0.959799	0.946264	0.897823	0.951527	0.94807	0.976177	0.724556	0.826365
6h	0.508865	0.410821	0.515301	0.622893	0.811501	0.617003	0.536825	0.763868	0.82671	0.839393	0.708886	0.776663	0.94807	1.01432	0.650904	0.779115
12h	0.293714	0.261614	0.282341	0.467061	0.575285	0.45842	0.48232	0.448228	0.652019	0.670642	0.629737	0.569019	0.597321	0.746367	0.687045	0.657895
24h	0.125369	0.114089	0.249482	0.125107	0.521847	0.353669	0.389302	0.291581	0.547516	0.616398	0.576961	0.484348	0.362199	0.529326	0.680441	0.502753
Fig3E 3Dtranswell assay in BMDMs
WT	KO
1025	1014
1074	887
891	800
827	675
789	468
1086	917
1150	201
514	150
937	127
143	1072
679	100
1000
997

## Sheet: Figure3F
Fig3F 3DMIGRA-240255-cutoff
WT	KO	Dasa
1.0001	1.00603	1.00034
1.00235	1.00717	1.00175
1.0075	1.00753	1.00293
1.0083	1.00872	1.00436
1.01019	1.01123	1.00453
1.01021	1.01158	1.00475
1.01107	1.01788	1.00792
1.01132	1.02365	1.00876
1.01141	1.02381	1.01056
1.01281	1.02593	1.01064
1.0131	1.02964	1.01187
1.01322	1.0301	1.01189
1.01392	1.03478	1.01506
1.01479	1.0414	1.0152
1.01482	1.04603	1.01726
1.01519	1.04901	1.01738
1.01694	1.0496	1.0197
1.017	1.05045	1.02419
1.0173	1.05085	1.02496
1.01837	1.05523	1.02536
1.01983	1.05756	1.02588
1.02267	1.05795	1.02612
1.02305	1.06008	1.02916
1.02509	1.0609	1.02961
1.0257	1.06152	1.02984
1.02747	1.06155	1.03236
1.03121	1.06242	1.03292
1.03126	1.06327	1.03446
1.03265	1.06577	1.03602
1.03349	1.06671	1.03603
1.0347	1.06683	1.03772
1.03575	1.07251	1.03863
1.03797	1.0756	1.03969
1.03924	1.07797	1.04046
1.03988	1.08034	1.04191
1.04017	1.08043	1.04401
1.04597	1.08771	1.0462
1.0469	1.08806	1.04957
1.04721	1.08832	1.0506
1.04901	1.09002	1.05298
1.04952	1.0968	1.05339
1.05114	1.09709	1.05595
1.05836	1.10295	1.06414
1.05904	1.10413	1.06653
1.06179	1.11203	1.06767
1.06238	1.12185	1.06845
1.06465	1.1257	1.07029
1.0647	1.12597	1.07076
1.06577	1.13131	1.07633
1.06728	1.13393	1.08038
1.07167	1.14488	1.08179
1.07217	1.14992	1.08283
1.07737	1.15447	1.08283
1.08028	1.15541	1.08292
1.0806	1.1559	1.08464
1.08268	1.17236	1.08468
1.08283	1.1742	1.08507
1.08567	1.17647	1.0856
1.08655	1.18318	1.08713
1.08885	1.19398	1.08729
1.08902	1.19733	1.08894
1.09088	1.20169	1.09171
1.09104	1.20306	1.0924
1.09397	1.20486	1.09353
1.09749	1.20661	1.09371
1.09918	1.20879	1.09821
1.0995	1.21307	1.10169
1.10067	1.21747	1.10259
1.10087	1.22345	1.10337
1.10208	1.22913	1.1067
1.10932	1.24809	1.10898
1.11166	1.25131	1.11206
1.11264	1.25978	1.1123
1.11467	1.2608	1.11508
1.11629	1.26475	1.11557
1.11693	1.26645	1.11689
1.12152	1.26711	1.11962
1.12187	1.27555	1.12221
1.1252	1.28445	1.12342
1.1293	1.28755	1.12377
1.13471	1.28756	1.12587
1.13577	1.29103	1.12699
1.13626	1.29304	1.12734
1.13787	1.30491	1.13078
1.13937	1.31271	1.13273
1.14182	1.31573	1.13341
1.14235	1.32289	1.13385
1.14451	1.33611	1.1347
1.14473	1.33703	1.13855
1.145	1.34807	1.13964
1.14513	1.35884	1.14564
1.14731	1.36081	1.1474
1.14795	1.36812	1.15015
1.15006	1.37393	1.15123
1.15292	1.37962	1.15748
1.15439	1.38803	1.1578
1.15502	1.38885	1.15858
1.15512	1.39115	1.1589
1.15693	1.40601	1.16251
1.15867	1.41029	1.16283
1.15895	1.41099	1.1678
1.1593	1.42701	1.16812
1.16177	1.43515	1.16889
1.1625	1.43775	1.16977
1.16714	1.44069	1.17106
1.17093	1.4507	1.17184
1.1714	1.45079	1.17201
1.17159	1.46934	1.17394
1.17286	1.47092	1.17404
1.17628	1.48227	1.17887
1.18035	1.50213	1.18305
1.18385	1.54566	1.18519
1.18464	1.56353	1.18565
1.18511	1.56912	1.18593
1.18594	1.5715	1.18849
1.18652	1.58235	1.19112
1.19176	1.58414	1.19259
1.19472	1.58584	1.1932
1.19633	1.58949	1.19352
1.19675	1.60162	1.1942
1.19934	1.61606	1.19597
1.20024	1.62186	1.19615
1.20207	1.62787	1.19733
1.20442	1.63363	1.19755
1.20452	1.63395	1.2015
1.20781	1.64079	1.20263
1.20989	1.66337	1.20374
1.21062	1.68087	1.20385
1.2136	1.7002	1.20445
1.21414	1.71125	1.20487
1.21536	1.72238	1.20977
1.21694	1.72569	1.2107
1.2198	1.72684	1.21268
1.23116	1.7282	1.21277
1.23174	1.73865	1.21592
1.23184	1.74316	1.22171
1.23334	1.76388	1.22269
1.23424	1.77817	1.22392
1.23529	1.79013	1.22456
1.23626	1.84341	1.22667
1.24129	1.84894	1.23155
1.24194	1.9101	1.23528
1.24289	1.93499	1.24187
1.2464	1.93621	1.24804
1.24833	1.94159	1.2485
1.25028	1.97928	1.25002
1.25439	2.00869	1.25094
1.25501	2.01312	1.25436
1.26205	2.02116	1.26465
1.26956	2.03961	1.26739
1.26987	2.07309	1.26901
1.2717	2.09987	1.27067
1.27369	2.13334	1.27222
1.28378	2.1562	1.27245
1.28741	2.17148	1.27468
1.29581	2.18239	1.27624
1.30503	2.21085	1.27635
1.30608	2.27466	1.27653
1.30987	2.27532	1.2772
1.31262	2.29925	1.2825
1.31331	2.306	1.28278
1.31371	2.36578	1.28381
1.31856	2.40794	1.28386
1.32053	2.42334	1.28478
1.32147	2.54813	1.28558
1.32599	2.55183	1.28889
1.33369	2.59447	1.28931
1.33485	2.60605	1.2937
1.33624	2.61846	1.29547
1.34075	2.64843	1.2992
1.34326	2.79669	1.2994
1.34574	2.81276	1.30134
1.34659	2.91813	1.30542
1.34825	3.04909	1.31642
1.35109	3.06464	1.31666
1.3527	3.57092	1.31719
1.35343	3.8654	1.31735
1.35733	4.52009	1.31772
1.3597	5.4573	1.31836
1.36165	6.31391	1.32227
1.3699		1.32914
1.37228		1.3319
1.37273		1.33245
1.37417		1.33467
1.37742		1.33563
1.37752		1.33771
1.37787		1.33891
1.37867		1.33954
1.37868		1.35041
1.37917		1.35884
1.38186		1.36116
1.38283		1.36157
1.38321		1.36477
1.39116		1.36592
1.39345		1.37229
1.39578		1.37447
1.3988		1.37537
1.39943		1.3809
1.40026		1.38238
1.40345		1.3872
1.40353		1.38916
1.40448		1.38921
1.40717		1.39269
1.40828		1.39575
1.41776		1.40132
1.41925		1.40245
1.42122		1.40954
1.42417		1.41328
1.42427		1.41376
1.42472		1.41689
1.43331		1.41732
1.44241		1.42866
1.44378		1.43015
1.44437		1.43422
1.4471		1.43526
1.4675		1.43983
1.46773		1.44106
1.47625		1.4417
1.47953		1.44374
1.47965		1.44493
1.48061		1.445
1.48233		1.44613
1.48632		1.45043
1.4868		1.4506
1.48905		1.45437
1.48979		1.45783
1.5005		1.45973
1.50454		1.46149
1.50578		1.46179
1.5059		1.4666
1.50626		1.46674
1.50871		1.4751
1.5102		1.4823
1.51021		1.4876
1.51547		1.49071
1.51732		1.4967
1.51864		1.50295
1.52406		1.50515
1.52571		1.50639
1.52758		1.51141
1.53289		1.51176
1.54029		1.51449
1.54252		1.51495
1.54809		1.51731
1.56466		1.51757
1.56561		1.5191
1.56801		1.52702
1.57446		1.52996
1.58188		1.53028
1.58816		1.53089
1.59072		1.53448
1.59983		1.54428
1.60595		1.54469
1.61073		1.54709
1.61369		1.55055
1.61741		1.55104
1.61813		1.55253
1.62107		1.55343
1.62185		1.55967
1.62316		1.56035
1.6286		1.56479
1.63354		1.56702
1.63985		1.57764
1.64382		1.58227
1.64926		1.58357
1.65486		1.58459
1.6608		1.59345
1.66139		1.59593
1.66443		1.6034
1.66545		1.61991
1.66931		1.62425
1.67158		1.63221
1.67592		1.63698
1.67856		1.64978
1.68223		1.65506
1.68356		1.65773
1.68857		1.6624
1.69298		1.67006
1.70507		1.67177
1.70973		1.67284
1.71777		1.67929
1.72327		1.6818
1.72569		1.6849
1.73151		1.69038
1.73253		1.69484
1.7332		1.69648
1.73417		1.69725
1.73501		1.70149
1.73615		1.70279
1.7381		1.71111
1.73969		1.71452
1.74097		1.71643
1.74127		1.72281
1.74308		1.72577
1.74417		1.72693
1.74699		1.72744
1.74973		1.73154
1.75021		1.74043
1.75087		1.74206
1.75379		1.74238
1.75788		1.75206
1.75852		1.75433
1.76184		1.76311
1.76384		1.76482
1.76475		1.76543
1.76712		1.767
1.769		1.78296
1.7704		1.78713
1.77138		1.7934
1.77187		1.79755
1.77663		1.80158
1.77671		1.80615
1.78037		1.81395
1.78166		1.81628
1.78975		1.81734
1.79364		1.82131
1.79405		1.83099
1.79621		1.83449
1.80516		1.84226
1.80941		1.84425
1.81044		1.84675
1.81153		1.85303
1.81439		1.85538
1.84162		1.85879
1.84258		1.86577
1.84317		1.88047
1.84351		1.88491
1.85274		1.89048
1.8549		1.89568
1.86578		1.89774
1.86611		1.91565
1.87447		1.92492
1.87456		1.92606
1.87713		1.93065
1.87758		1.93216
1.87914		1.93899
1.88159		1.96239
1.88684		1.96921
1.89289		1.97018
1.90012		1.97953
1.90756		1.98516
1.90849		2.01341
1.91325		2.01407
1.91991		2.02058
1.92055		2.03982
1.92181		2.04231
1.92186		2.04295
1.92745		2.04386
1.92867		2.04652
1.93339		2.05158
1.93431		2.05225
1.9383		2.05496
1.94021		2.05573
1.94211		2.05949
1.94312		2.0629
1.96335		2.06507
1.96758		2.07273
1.97852		2.07976
1.98393		2.08059
1.98773		2.09573
1.98793		2.10005
1.98817		2.10289
1.98969		2.10743
1.99582		2.10924
2.00189		2.11315
2.00934		2.13405
2.01407		2.16594
2.01495		2.17272
2.0173		2.19018
2.02489		2.19161
2.04186		2.20555
2.05709		2.21162
2.05865		2.21907
2.06027		2.22303
2.06152		2.23459
2.06482		2.23658
2.06885		2.25365
2.08133		2.29158
2.08249		2.31154
2.09234		2.31669
2.09374		2.33757
2.1084		2.35387
2.12308		2.3612
2.12626		2.37346
2.13416		2.38223
2.14333		2.39274
2.14485		2.39367
2.14566		2.39811
2.14595		2.40047
2.14746		2.40396
2.15037		2.4059
2.15161		2.41797
2.16319		2.42125
2.16338		2.43426
2.17352		2.43661
2.17729		2.43839
2.1831		2.44548
2.19056		2.44767
2.19568		2.46515
2.19741		2.47994
2.21432		2.4961
2.22898		2.50877
2.23055		2.51249
2.24094		2.52046
2.24114		2.53411
2.25		2.54134
2.25341		2.54668
2.25958		2.55579
2.26247		2.58146
2.26431		2.59012
2.26746		2.59245
2.26858		2.59304
2.2687		2.59465
2.27122		2.59562
2.27449		2.62959
2.29348		2.63791
2.30293		2.64063
2.31123		2.65066
2.31793		2.67728
2.34135		2.70095
2.34736		2.73443
2.34977		2.75256
2.35191		2.76497
2.3571		2.77728
2.35771		2.78809
2.37204		2.78846
2.37632		2.79878
2.38223		2.83536
2.38299		2.84845
2.38971		2.91154
2.39136		2.91234
2.39741		2.9506
2.40706		3.02664
2.4236		3.03515
2.42624		3.06349
2.43303		3.08821
2.43323		3.09189
2.43609		3.09881
2.44816		3.12643
2.45304		3.13975
2.4536		3.15409
2.46103		3.15832
2.46939		3.17277
2.46968		3.32897
2.47312		3.35861
2.48433		3.42171
2.49474		3.43522
2.50392		3.51133
2.50839		3.56833
2.51034		3.62045
2.51677		3.65939
2.5204		3.686
2.5215		3.69552
2.53537		3.7166
2.55152		3.74028
2.55304		3.74707
2.55424		3.79559
2.57165		3.84501
2.57669		3.8982
2.57694		3.98212
2.57694		4.01467
2.58826		4.08587
2.5909		4.21134
2.60649		4.33133
2.62115		4.37228
2.62197		4.399
2.62275		4.4736
2.63018		4.71803
2.6312		4.75728
2.64542		4.77752
2.66255		5.20677
2.67199		5.22036
2.6852		5.23522
2.6888		5.54862
2.70118		7.79698
2.70186		8.78024
2.72273		8.7809
2.73005		9.93916
2.73161
2.74696
2.74819
2.75335
2.78716
2.79999
2.80351
2.81537
2.83078
2.83092
2.83363
2.85689
2.86362
2.86846
2.87306
2.87748
2.87799
2.88262
2.88289
2.89052
2.89529
2.89809
2.89818
2.901
2.90529
2.91271
2.92937
2.93451
2.95341
2.95661
2.96789
2.97646
2.98163
2.98529
3.0079
3.01885
3.01916
3.03134
3.0358
3.04875
3.06252
3.08589
3.09332
3.0937
3.12236
3.12597
3.14188
3.1421
3.15803
3.17611
3.17945
3.18297
3.20215
3.21806
3.22798
3.24389
3.25275
3.26535
3.26686
3.27966
3.28509
3.32319
3.32351
3.32988
3.33354
3.34296
3.34941
3.36744
3.37464
3.37666
3.39179
3.41617
3.41639
3.43019
3.44519
3.44581
3.45884
3.54259
3.5793
3.58147
3.58583
3.5935
3.62993
3.65944
3.66453
3.66748
3.68243
3.69232
3.69815
3.80957
3.82534
3.84575
3.85473
3.86802
3.87834
3.87959
3.88437
3.89373
3.90686
4.00072
4.04773
4.05008
4.06887
4.09885
4.10669
4.13535
4.16096
4.16847
4.21315
4.22702
4.25243
4.2784
4.29795
4.30283
4.33553
4.36409
4.39226
4.43249
4.44281
4.45487
4.45649
4.46448
4.52072
4.52535
4.56668
4.5705
4.58467
4.5984
4.6039
4.60488
4.63132
4.67832
4.75924
4.77852
4.79786
4.87273
4.97098
4.97709
5.01371
5.02266
5.04332
5.11477
5.13811
5.23984
5.26714
5.32798
5.33422
5.33633
5.40794
5.41845
5.50801
5.74801
5.81902
5.82337
6.05247
6.06341
6.17953
6.23496
6.26901
6.27265
6.33802
6.42744
6.44864
6.47174
6.57118
6.7313
7.08002
7.12751
7.2131
7.3941
7.41433
7.4504
7.9645
8.03672
8.06148
8.0953
8.12298
8.30741
8.49713
8.51743
8.67798
8.79181
8.81996
8.97631
8.98184
9.08727
9.30173
9.31399
9.46956
9.51063
9.88784
9.94993

## Sheet: Figure4A and C
Fig4A LC3 HiBiT reporter _HCK
PLX	HCKOE	ScRNA	HCK KD
1	2.2758	1.2451	0.867422
1.15402	1.8343	1.31556	0.743374
0.972319	2.09148	1.04417	0.61462
Fig4C-LC3-KO-3MA
WT-3MA	KO-3MA	WT+3MA	KO+3MA
0.904282	1.275	0.384615	0.962547
0.654223	0.75901	0.292766	0.591763
0.801284	1.16936	0.218177	0.819998
Fig4C-p62-KO-3MA
WT-3MA	KO-3MA	WT+3MA	KO+3MA
1	0.840051	1.66928	1.22183
1	0.66115	2.10912	0.671949
1	0.508236	1.28207	0.35258
Fig4D
pAKT/AKT
Baseline	1	1	1	1	1.60457	0.68213	1.02025	0.97202	0.730585
EGF-15min	1.90831	1.17889	1.20476	1.18152	0.80611	0.45896	1.02702	1.0466	0.0561832
EGF-30min	1.55138	0.86263	1.081	1.17612	0.63022	0.54068	0.86763	1.05201	0.0761188
	pPI3K/GAPDH
WT-CON	1	1	1	0.464971	0.658025	0.588056	0.00159709
WT-15min	1.25238	1.24428	1.12164	0.441194	0.701969	0.760032	0.00586958
WT-30min	1.70552	0.955399	1.2388	0.247714	0.964549	0.800682	0.110677

## Sheet: Figure5C E F G and H
Fig5C-UUO_HCK
	Sham-WT				Sham-CMV				Sham-LYZ2				WT_UUO					CMV_UUO					LYZ2_UUO
Col1A1	0.018462	0.027021	0.02874	0.016	0.064105	0.020033	0.01039	0.015602	0.05451	0.014852	0.02518	0.02549	1	1.51287	1.04165	0.914853	1.20542	0.654218	0.248416	0.56469	1.32419	0.416201	0.354218	0.374439	0.56469	0.965724	0.410354
FN1	0.020378	0.011293	0.03	0.0756	0.02775	0.023977	0.11703	0.04187	0.02775	0.013977	0.10173	0.019584	1	0.884153	1.7542	1.51203	0.951034	0.503201	0.304574	0.617183	1.01632	0.415063	1.03201	0.604574	0.417183	0.778468	0.91136
SNAIL	0.054744	0.158223	0.060766	0.01	0.139051	0.069037	0.090656	0.027075	0.079051	0.069037	0.091489	0.0184135	1	0.724365	1.87106	0.918706	1.1	0.497125	0.296329	0.954194	0.320148	0.602347	0.697125	0.496329	0.254194	1.04774	0.896105
FSP-1	0.005962	0.153212	0.023		0.062678	0.02485	0.16419		0.062678	0.033741	0.01274	0.15048	1	0.432026	1.57419	1.70135	1.01657	0.324017	0.601471	0.604896	0.210249	1.31504	0.759548	0.908784	0.582173	0.272535	0.721806
Fig5E-HCK_UUO_masson							Fig5F-F480 Quant
Sham-WT	Sham-CMV	Sham-LYZ2	UUO-WT	UUO-CMV KO	UUO-LYZ2 KO		Sham-WT	Sham-KO	UUO-WT	UUO-KO
2.348	1.246	2.046	8.6245	2.626	2.626		1	1	93	20
2.014	1.576	1.549	13.4182	9.104	2.549		3	4	109	38
2.513	1.046	3.567	12.1495	5.375	10.541		5	2	80	90
4.587	2.841	1.894	12.2044	9.121	9.106				179	20
1.037	1.608	2.16	15.9513	14.973	8.159				79	104
1.219	1.461	1.056	16.5619	9.952	5.628				69	20
0.46	0.841	1.429	13.0374	7.467	12.51				153	84
2.146	1.306	0.84	16.0853	3.069	4.193				43	42
			19.6046	6.996	8.419				29	72
			14.6435	3.294	5.215				287	70
			22.3281	2.273	3.167				78	6
			17.5406	9.148	5.016				14	40
			11.2465	3.152	4.189				18	2
			18.549	11.861	4.107				2	2
			17.4136		11.621				30	4
			18.0149						3	4
									25
Fig5G iNOS WB UUO									18
WT	KO	WT	KO						4
1.2	0.46	1.2	0.736						118
1.18	0.58	1.18	0.928						298
1.65	0.63	1.65	1.008				Fig5F-HCK quant
							Sham-WT	Sham-KO	UUO-WT	UUO-KO
Fig5G CD206 WB UUO							1	2	57	2
WT	KO	WT	KO				1	1	24	2
1.9035	1.1955	1.9035	1.9128				11		45	36
1.4125	1.138	1.4125	1.8208						223	2
2.055	1.402	2.055	2.2432						36	24
									46	2
Fig5H EdU positive UUO									59	8
WT	KO								36	2
17.78	3.03								108	20
24.39	6.67								54	12
31.43	13.33								56	50
31.58	9.09								53	74
35.19	17.14								12	68
15.56	18.42								10	58
10	16.13								36	36
14.81	22.22								55	34
18.18	14.29								48	34
19.51	10								54	30
10	12								51
13.33	17.39								117
21.57	3.57								111
16.95
10
25.58
24.44

## Sheet: Figure 6B
Fig 6B ACR
Con-WT	Con-KO	uIRIx-WT	uIRIx-KO
0.0278257	0.0183202	1.01208	0.17543
0.0441172	0.0334308	1.14928	0.337007
		0.408409	0.122668
		0.455613	0.642065
		4.141450*	0.736299
		0.605831	0.175702
		0.667374
Fig 6B BUN
Con-WT	Con-KO	uIRIx-WT	uIRIx-KO
20.451	20.5075	25.9519	28.2178
22.6418	22.7416	31.3455	25.4953
21.1909	19.9401	23.7945	19.3369
		28.7885	25.969
		20.9693	21.911
		32.5783	19.765
		28.3319	28.3947
		30.9003

## Sheet: Figure6C E  and F
Fig6B-Col1A1			Fig6B-Masson			F6D iNOS WB IRI					Fig6E LC3 stanning in Macrophage_IRI
WT	CMV-KO		WT	CMV-KO		WT	KO	WT	KO		WT	KO
0.085	0.49		6.076	4.076		1.167	0.341	1.167	0.682		0.392816	0.55078
2.241	0.06		5.495	3.217		1.352	0.548	1.352	1.096		0.488639	0.914045
1.204	0.054		8.525	2		1.756	0.64	1.756	1.28		4.63781	6.06969
0.935	0.023		3.946	0.000106		1.629	0.223	1.629	0.446		5.00073	8.21684
1.08	0.09		7.881	2.005							1.88928	13.4221
5.199	0.067		3.657	1.002		F6D CD206 WB IRI					2.89728	2.89814
2.478	0.018		4.189	0.08		WT	KO	WT	KO		0.440269	8.22179
7.664	0.073		6.956	0.024		0.554	0.391	0.554	0.782		2.12463	8.79816
6	0.054		18.959	0.000637		0.612	0.328	0.612	0.656		0.734882	3.40034
3.669	0.042		4.229	3.448		0.705	0.456	0.705	0.912		2.14268	1.33491
1.059	0.019		23.573	2.137		0.571	0.47	0.571	0.94		3.75065	3.31018
0.334	0.325		16.648	1.206							3.75	3.98442
1.643	0.716		12.799	0.23							1.99225	0.544218
1.147	0.855		16.224	2.608							1.58405	1.57325
1.142	0.437		7.188	1.709							1.90301	5.10079
3.237	0.257		9.288	1.348							2.25632	1.94688
5.715	0.434		6.767	0.822							2.52461	0.904131
2.201	0.226		1.523	0.803							1.15891	0.68587
7.24	0.823		1.369	2.16							0.855628	3.07151
5.103	0.429		6.374	0.000495							0.23758	1.56393
3.734	0.34		4.707	3.54e-05							1.01215	6.8911
3.066	0.269		4.124	0.003							2.65611	7.08637
8.239	0.202		0.941	0.00046							0.521518	8.79475
5.305	0.376		0.092	0.009							4.2507	3.3558
5.239	0.15		0.196	16.338							0.779832	2.93071
5.554	0.13		0.02	2.833							1.34224	9.44353
6.104	0.539		10.624	3.656							0.490327	4.55436
0.685	0.707		2.949	5.467							3.35498	6.89286
0.963	0.62		5.379	1.251							0.6423	6.89201
0.885	0.855		0.839	0.668							1.25622	2.5244
0.815	0.463		12.903	0.464							0.397835	2.83315
0.497	0.204		20.225	0.64							0.665843	3.26879
0.712	0.405		12.364	0.307							0.539151	4.47452
1.212	0.266		0.556								1.80788	4.90326
0.77	0.252		0.473								1.63464	1.04086
1.324	0.154		1.254								0.672814	2.47608
1.877	0.156		2.167								3	3.26975
1.668	0.167		9.748								1.71148	4.11347
0.781	0.127		7.152								1.11363	1.60399
1.395	0.169										0.529124	3.54164
0.6	2.659										0.850019	2.14332
0.626	1.302										1.8751	0.735055
1.119	1.719										0.927351
1.969	1.558										3.18787
1.734	0.658										3.98432
1.163	1.066
1.988	0.531
3.404	0.238
4.164	3.198
4.74	0.767
2.945	0.019
2.549	0.21
4.178	1.221
4.035
2.956
2.092
5.174
1.134
1.465
1.527

## Sheet: Figure7B C D E and F
Fig7B-33BT_50uM
	50uM
BT425	110.41	93.81
BT424	18.1	16.77
BT423	93.44	84.87
BT422	104.99	100.52
BT421	84.27	74.92
BT420	91.33	73.22
BT419	95.62	82.55
BT418	88.97	69.46
BT417	89.27	85.04
BT416	81.34	93.6
BT415	105.84	124.73
BT414	99.88	94.76
BT358	76.9	77.73
BT357	101.04	97.78
BT356	94.07	90.7
BT355	105.88	113.42
BT354	111.81	116.79
BT343	89.77	85.03
BT342	6.63	5.97
BT341	93.58	94.24
BT340	68.37	65.49
BT339	75.88	79.45
BT335	74.47	68.52
BT334	89.1	96.54
BT333	95.03	86.3
BT332	41.25	43.93
BT331	42.77	44.96
BT296	91.28
BT295	90.43
BT294	62.55
BT293	95.29
BT292	98.28
BT291	81.24
Fig7C MSSM_Report_20190430-MSU-CW-KP-RV01
Kinase Profiling Report for:			Mount Sinai School of Medicine				Quote #	20190430-MSU-CW-KP-RV01
1 compound tested against HCK
Compounds were tested in 10-dose IC50 mode with a 3-fold serial dilution starting at 100 μM.
Control compound, Staurosporine, was tested in 10-dose IC50 mode with 4-fold serial dilution starting at 20 μM.
Reactions were carried out at 10 μM ATP.
Data pages include raw data, % Enzyme activity (relative to DMSO controls) and curve fits.
*Curve fits were performed where the enzyme activities at the highest concentration of compounds were less than 65%.
IC50 Summary:
	Compound IC50* (M):
	BT424		Staurosporine
Kinase:	Data 1	Data 2
HCK	1.14e-05	1.249e-05	1.512e-09
Kinase Profiling Report for:			HCK
Raw data
	Conc.(M)	BT424	BT424	Staurosporine	Stauro Conc.(M)
	0.0001	9618.99	10763.2	-696.557	2e-05
	3.33333e-05	42552	46903.7	-963.15	5e-06
	1.11111e-05	154501	159538	-3956.59	1.25e-06
	3.7037e-06	243228	271227	-1422.83	3.125e-07
	1.23457e-06	286742	278405	2399.04	7.8125e-08
	4.11523e-07	299092	270721	9177.51	1.95313e-08
	1.37174e-07	298182	325924	50734.4	4.88281e-09
	4.57247e-08	274225	280079	180157	1.2207e-09
	1.52416e-08	290449	300244	229911	3.05176e-10
	5.08053e-09	304643	287673	261499	7.62939e-11
	DMSO	291818	311912	306649	DMSO
%Activity
	Conc.(M)	BT424	BT424	Staurosporine	Stauro Conc.(M)
	0.0001	3.16977	3.54684	-0.229538	2e-05
	3.33333e-05	14.0223	15.4563	-0.317389	5e-06
	1.11111e-05	50.9132	52.5729	-1.30383	1.25e-06
	3.7037e-06	80.1517	89.3782	-0.468868	3.125e-07
	1.23457e-06	94.4908	91.7434	0.790563	7.8125e-08
	4.11523e-07	98.5605	89.2115	3.02429	1.95313e-08
	1.37174e-07	98.2608	107.403	16.7187	4.88281e-09
	4.57247e-08	90.3661	92.2953	59.3677	1.2207e-09
	1.52416e-08	95.7125	98.9402	75.7631	3.05176e-10
	5.08053e-09	100.39	94.7975	86.1723	7.62939e-11
	DMSO	96.1637	102.785	101.051	DMSO
	HILLSLOPE	-1.554	-1.719	-1.091
	IC50 (M)	1.14e-05	1.249e-05	1.512e-09
Fig7D 6BT_allSFKs-ASN
	c-Src		FYN		HCK		LCK		LYN		YES		FGR
BT294	54.32		39.56		54.76		54.33		68.03		56.36
BT331	33.58	38.54	27.7	28.51	62.13	61.9	92.41	84.7	44.95	49.4	40.49	38.34
BT332	0.5	0.23	10.02	13.47	44.91	51.26	96.57	97.28	3.47	1.79	20.64	8.76
BT342	-0.79	-0.7	6.23	4.69	6.25	4.77	4.45	3.31	-1.04	-0.75	3.86	4.12
BT424	62.85	54.98	45.34	45.3	15.18	20.67	84.69	80.26	42.01	40.59	71.17	64.77	40.52	40
Fig7E-BT424 MTT
1000uM	50uM	25uM	12.5uM	6.25uM	3.125uM	1.62uM
0.64	77.74	96.35	97.96	94.28	102.65	85.86
0.56	80.47	53.55	97.82	102.67	109.54	106.71
1.22	87.22	103.38	85.15	105.22	109.9	107.43
Fig7F-BT424 LDH
1000uM	50uM	25uM	12.5uM	6.25uM
32.96	7.72	7.35	-3.7	-3.43
66.23	14.67	0.16	-0.62	8.83

[truncated: 2 more sheets: Figure8C D E F and G, Figure9B C D E  and F]
